# Supplementary material for: An in vitro medium for modeling gut dysbiosis associated with cystic fibrosis
Source: J Bacteriol. 2024 Jan 3;206(1):e00286-23. doi: 10.1128/jb.00286-23 (PMC10810206; doi:10.1128/jb.00286-23)
Supplement: Table S13 — Differentially abundant genera from CF samples passaged in median-CF-MiPro and MiPro. [file jb.00286-23-s0007.xlsx]

## Sheet: Sheet 1 - sum_Medium_genus_5%p_
Table S13. Differentially-abundant genera from CF samples passaged in median-CF-MiPro and MiPro.
	baseMean	log2FoldChange	lfcSE	stat	pvalue	padj	Kingdom	Phylum	Class	Order	Family	Genus	Species
ASV_1	77.6862	-0.590686	0.31445	-1.87847	0.0603162	0.422214	Bacteria	Firmicutes	Clostridia	Clostridiales	Clostridiaceae	Clostridium sensu stricto 1	NA
ASV_68	22.9345	-0.339701	0.385514	-0.881165	0.378229	0.902033	Bacteria	Proteobacteria	Gammaproteobacteria	Enterobacterales	Enterobacteriaceae	Escherichia-Shigella	NA
ASV_721	11.0992	-0.428868	0.653056	-0.65671	0.511367	0.902033	Bacteria	Firmicutes	Bacilli	Lactobacillales	Enterococcaceae	Enterococcus	NA
ASV_371	9.05471	0.448908	0.880413	0.509883	0.610133	0.902033	Bacteria	Proteobacteria	Gammaproteobacteria	Enterobacterales	Enterobacteriaceae	Klebsiella	NA
ASV_1592	2.44177	-1.14146	0.751086	-1.51975	0.128574	0.600011	Bacteria	Bacteroidota	Bacteroidia	Bacteroidales	Bacteroidaceae	Bacteroides	NA
ASV_405	1.45633	-2.6209	1.19109	-2.20043	0.0277764	0.38887	Bacteria	Firmicutes	Clostridia	Lachnospirales	Lachnospiraceae	[Ruminococcus] gnavus group	NA
ASV_1101	1.16644	-0.13455	1.09307	-0.123094	0.902033	0.902033	Bacteria	Actinobacteriota	Actinobacteria	Bifidobacteriales	Bifidobacteriaceae	Bifidobacterium	NA
ASV_2995	0.445277	-1.76365	1.44522	-1.22033	0.222341	0.778194	Bacteria	Firmicutes	Clostridia	Oscillospirales	Oscillospiraceae	Flavonifractor	NA
ASV_992	0.344734	-1.40298	2.28731	-0.613373	0.53963	0.902033	Bacteria	Firmicutes	Bacilli	Erysipelotrichales	Erysipelatoclostridiaceae	Erysipelatoclostridium	NA
ASV_1093	0.187281	-1.11179	2.62223	-0.423988	0.671575	0.902033	Bacteria	Actinobacteriota	Coriobacteriia	Coriobacteriales	Coriobacteriaceae	Collinsella	NA
ASV_2009	0.122515	-0.838064	3.15485	-0.265643	0.790514	0.902033	Bacteria	Firmicutes	Clostridia	Lachnospirales	Lachnospiraceae	Blautia	NA
ASV_5299	0.0654324	-0.823459	3.55982	-0.231321	0.817066	0.902033	Bacteria	Firmicutes	Clostridia	Lachnospirales	Lachnospiraceae	Sellimonas	NA
ASV_2283	0.0481596	-0.889347	3.55988	-0.249825	0.802722	0.902033	Bacteria	Firmicutes	Bacilli	Erysipelotrichales	Erysipelotrichaceae	[Clostridium] innocuum group	NA
ASV_1178	0.027205	-0.696622	3.55988	-0.195687	0.844855	0.902033	Bacteria	Firmicutes	Clostridia	Lachnospirales	Lachnospiraceae	[Ruminococcus] torques group	NA
